# Supplementary material for: Trichoderma koningiopsis (Hypocreaceae) has the smallest mitogenome of the genus Trichoderma
Source: Front Microbiol. 2023 Jun 13;14:1141087. doi: 10.3389/fmicb.2023.1141087 (PMC10294050; doi:10.3389/fmicb.2023.1141087)
Supplement: Supplementary file 1 [file Table_1.xlsx]

## Sheet: Table S1
Supplementary Table S1. Annotated genes from analyzed Trichoderma mitogenomes.
Genbank Accession number	Species	Mitogenome size (bp)	Genes anotated
NC_037075	T. asperellum	29.999	192..698 /gene="nad6"/product="NAD 6"	969..1040 /gene="trnI(gat)"/product="tRNA-Ile"	1114..1200/gene="trnS(tga) /product="tRNA-Ser"	1209..1280/gene="trnW(tca)"/product="tRNA-Trp"	1334..1405 /gene="trnP(tgg)" /product="tRNA-Pro"	4256..5635/gene="orf459" /product="hypothetical protein"	6301..6371 /gene="trnT(tgt)" /product="tRNA-Thr"	6377..6449/gene="trnE(ttc)" /product="tRNA-Glu"	6450..6520 /gene="trnM(cat)" /product="tRNA-Met"	6662..6734 /gene="trnM(cat)" /product="tRNA-Met"	6739..6821 /gene="trnL(taa)" /product="tRNA-Leu"	6905..6976 /gene="trnA(tgc)" /product="tRNA-Ala"	6982..7054/gene="trnF(gaa)" /product="tRNA-Phe"	7055..7127 /gene="trnK(ttt)" /product="tRNA-Lys"	7524..7606 /gene="trnL(tag)" /product="tRNA-Leu"	7907..7979 /gene="trnQ(ttg)" /product="tRNA-Gln"	8168..8241/gene="trnH(gtg)"/product="tRNA-His"	8405..8476 /gene="trnM(cat)" /product="tRNA-Met"	8600..10267 /gene="nad2" /product="NAD 2"	10268..10681/gene="nad3" /product="NAD 3"	10876..11100/gene="atp9" /product="ATP 9"	11269..12018 /gene="cox2"/product="COX II"	12120..12190 /gene="trnR(acg)" /product="tRNA-Arg"	12329..13618 /gene="nad4L" /product="NAD 4L"	14075..16135 /gene="nad5" /product="NAD 5"	16140..16778 /gene="orf212"/product="hypothetical protein"	17024..18193 /gene="cob" /product="cytochrome b"	18247..18318 /gene="trnC(gca)"/product="tRNA-Cys"	18848..20434/gene="cox1" /product="COX I"	20568..20638 /gene="trnR(tct)" /product="tRNA-Arg"	21062..22171 /gene="nad1" /product="NAD 1"	22313..23770 /gene="nad4" /product="NAD 4"	23901..23969 /gene="trnF(aaa)"/product="tRNA-Phe"	24213..24359 /gene="atp8" /product="ATP 8"	24539..25321 /gene="atp6" /product="ATP 6"	25676..27177/gene="rns" /product="small subunit ribosomal RNA"	27221..27304 /gene="trnY(gta)" /product="tRNA-Tyr"	27393..27466 /gene="trnD(gtc)" /product="tRNA-Asp"	27472..27555 /gene="trnS(gct)" /product="tRNA-Ser"	27560..27631 /gene="trnN(gtt)" /product="tRNA-Asn"	27675..29602/gene="cox3" /product="COX III"	<27894..28811 /gene="orf305" /product="hypothetical protein"	29654..29724/gene="trnG(tcc)" /product="tRNA-Gly"
	INTERGENIC REGIONS		191	270	73	8	53	2850	665	5	0	41	4	83	5	0	396	300	188	163	123	0	7	158	101	138	456	4	245	53	529	133	423	141	130	243	3	143	43	88	5	4	43	0	51	274	8833
	INTRONS																																									join(27675..27893,29012..29602) 1118 bp IB				1 intron= 1118 bp	3.73 %
MN125601	T. atroviride	32.758	101..171 /gene="trnR"/product="tRNA-Arg"	292..560 /gene="nad4L" /product="NAD 4L"	561..2627 /gene="nad5" /product="NAD 5"	2881..3228/gene="orf115" /product="hypothetical protein"	3471..4967 /gene="LAGLIDADG endonuclease" /product="LAGLIDADG"	3498..6182/gene="cob" /product="cytochrome b"	6236..6307 /gene="trnC" /product="tRNA-Cys"	6801..9672 /gene="cox1" /product="COX I"	complement(7787..8131) /gene="GIY-YIG endonuclease"/product="GIY-YIG"	7866..9131 /gene="orf421" /product="hypothetical protein"	9830..9900 /gene="trnR" /product="tRNA-Arg"	10326..11435/gene="nad1" /product="NAD 1"	11647..13104 /gene="nad4" /product="NAD 4"	13261..13330 /gene="trnF" /product="tRNA-Phe"	13763..13909 /gene="atp8" /product="ATP 8"	14161..14943 /gene="atp6" /product="ATP 6"	15514..17017 /gene="rns" /product="SSU rRNA"	17061..17144/gene="trnY" /product="tRNA-Tyr"	17253..17326 /gene="trnD" /product="tRNA-Asp"	17332..17415 /gene="trnS" /product="tRNA-Ser"	17420..17491 /gene="trnN" /product="tRNA-Asn"	17536..18345/gene="cox3" /product="COX III"	18432..18502 /gene="trnG"/product="tRNA-Gly"	18638..19390 /gene="nad6" /product="NAD 6"	19629..19700/gene="trnI" /product="tRNA-Ile"	19790..19876 /gene="trnS" /product="tRNA-Ser"	19885..19956/gene="trnW" /product="tRNA-Trp"	20010..20081 /gene="trnP" /product="tRNA-Pro"	20245..24937/gene="rrnL" /product="LSU rRNA"	22890..24278 /gene="rps3" /product="S3"	22911..24278 /gene="orf455"/product="hypothetical protein"	24945..25015 /gene="trnT" /product="tRNA-Thr"	25021..25093 /gene="trnE"/product="tRNA-Glu"	25094..25164 /gene="trnM"/product="tRNA-Met"	25381..25453 /gene="trnM" /product="tRNA-Met"	25458..25540 /gene="trnL" /product="tRNA-Leu"	25623..25694 /gene="trnA" /product="tRNA-Ala"	25700..25772/gene="trnF" /product="tRNA-Phe"	25773..25845 /gene="trnK"/product="tRNA-Lys"	26076..26146/gene="trnM"/product="tRNA-Met"	26354..26436 /gene="trnL"/product="tRNA-Leu"	28279..28351 /gene="trnR" /product="tRNA-Arg"	28475..28547 /gene="trnQ" /product="tRNA-Gln"	28861..28934 /gene="trnH/product="tRNA-His"	29094..29165/gene="trnM"/product="tRNA-Met"	29342..31009 /gene="nad2" /product="NAD 2"	31010..31423 /gene="nad3" /product="NAD 3"
	INTERGENIC REGIONS		100	120	0	253	242	0	53	493	0	0	157	425	211	156	432	251	570	43	8	5	4	44	86	135	238	89	8	53	163	0	0	7	5	0	216	4	82	5	0	230	207	1842	123	313	159	176	0
	INTRONS							join(3498..4004,5062..5379,5835..6182) 1057 y 455pb		join(6801..7862,9142..9672) 1279 pb
NC_030218	T. gamsii	29.303	1..1170 /locus_tag="A8V03_mgp01"/product="cytochrome b/b6"	1223..1296 /locus_tag="A8V03_mgt01" /product="tRNA-Cys"	1790..3382/locus_tag="A8V03_mgp18" /product="COX I"	3540..3610/locus_tag="A8V03_mgt02" /product="tRNA-Arg"	3993..5150 /locus_tag="A8V03_mgp17" /product="NAD 1"	5362..6819/locus_tag="A8V03_mgp16" /product="NAD 4"	6976..7045/locus_tag="A8V03_mgt03" /product="tRNA-Phe"	7478..7624 /locus_tag="A8V03_mgp15" /product="ATP 8"	7876..8658 /locus_tag="A8V03_mgp14" /product="ATP 6"	9249..10750 /locus_tag="A8V03_mgr02" /product="SSU rRNA"	10794..10877 /locus_tag="A8V03_mgt04"/product="tRNA-Tyr"	10992..11065 /locus_tag="A8V03_mgt05" /product="tRNA-Asp"	11070..11153 /locus_tag="A8V03_mgt06" /product="tRNA-Ser"	11158..11229 /locus_tag="A8V03_mgt07" /product="tRNA-Asn"	complement(11221..11556) /locus_tag="A8V03_mgp13" /product="hypothetical protein"	11878..12078 /locus_tag="A8V03_mgp12" /product="COX III"	12169..12239/locus_tag="A8V03_mgt08" /product="tRNA-Gly"	12378..13130 /locus_tag="A8V03_mgp11" /product="NAD 6"	13541..13612 /locus_tag="A8V03_mgt09" /product="tRNA-Ile"	13708..13794/locus_tag="A8V03_mgt10" /product="tRNA-Ser"	13803..13874 /locus_tag="A8V03_mgt11" /product="tRNA-Trp"	13928..13999 /locus_tag="A8V03_mgt12" /product="tRNA-Pro"	14188..16603 /locus_tag="A8V03_mgr01" /product="large subunit ribosomal RNA"	16823..17131 /locus_tag="A8V03_mgp10" /product="hypothetical protein"	17206..18180 /locus_tag="A8V03_mgp09" /product="hypothetical protein"	18847..18917 /locus_tag="A8V03_mgt13" /product="tRNA-Thr"	18923..18995/locus_tag="A8V03_mgt14" /product="tRNA-Glu"	18996..19066/locus_tag="A8V03_mgt15"/product="tRNA-Met"	19286..19358 /locus_tag="A8V03_mgt16" /product="tRNA-Met"	19363..19445 /locus_tag="A8V03_mgt17" /product="tRNA-Leu"	19527..19598 /locus_tag="A8V03_mgt18" /product="tRNA-Ala"	19604..19676 /locus_tag="A8V03_mgt19"/product="tRNA-Phe"	19677..19749 /locus_tag="A8V03_mgt20" /product="tRNA-Lys"	19979..20049 /locus_tag="A8V03_mgt21" /product="tRNA-Met"	20257..20339 /locus_tag="A8V03_mgt22" /product="tRNA-Leu"	21640..21712/locus_tag="A8V03_mgt23" /product="tRNA-Gln"	21908..21980 /locus_tag="A8V03_mgt24" /product="tRNA-His"	22146..22217 /locus_tag="A8V03_mgt25" /product="tRNA-Met"	22394..24061 /locus_tag="A8V03_mgp08" /product="NAD 2"	24062..24475 /locus_tag="A8V03_mgp07" /product="NAD 3"	24662..24886 /locus_tag="A8V03_mgp06"/product="V-ATPase proteolipid subunit C-like domain"	25061..25810 /locus_tag="A8V03_mgp05" /product="COX II"	25911..25981 /locus_tag="A8V03_mgt26" /product="tRNA-Arg"	26099..26368/locus_tag="A8V03_mgp04" /product="NAD 4L"	26368..28434 /locus_tag="A8V03_mgp03" /product="NAD 5"	28691..29038 /locus_tag="A8V03_mgp02" /product="hypothetical protein"
	INTERGENIC REGIONS		0	52	493	157	382	211	156	432	251	590	43	114	4	4	0	321	90	138	410	95	8	53	188	219	74	666	5	0	219	4	81	5	0	229	7	0	195	165	176	0	186	174	100	117	0	256	265
MF287973	T. hamatum	32.763	171..1628/locus_tag="VFTHMT_00001"/product="NAD 4"	1759..1828 /locus_tag="VFTHMT_00021"/product="tRNA-Phe"	2043..2189 /locus_tag="VFTHMT_00002"/product="ATP 8"	2377..3159/locus_tag="VFTHMT_00003" /product="ATP 6"	3274..3344/locus_tag="VFTHMT_00022" /product="tRNA-Phe"	3753..5241 /locus_tag="VFTHMT_00047" /product="SSU rRNA"	5296..5379 /locus_tag="VFTHMT_00023" /product="tRNA-Tyr"	5554..5627 /locus_tag="VFTHMT_00024" /product="tRNA-Asp"	5633..5716/locus_tag="VFTHMT_00025" /product="tRNA-Ser"	5721..5792/locus_tag="VFTHMT_00026" /product="tRNA-Asn"	5837..7764/product="COX III"	6308..6973 /locus_tag="VFTHMT_00005" /product="LAGLIDADG"	7865..7935 /locus_tag="VFTHMT_00027"/product="tRNA-Gly"	8058..8810/locus_tag="VFTHMT_00006" /product="NAD 6"	9282..9353 /locus_tag="VFTHMT_00028"/product="tRNA-Ile"	9481..9567 /locus_tag="VFTHMT_00029" /product="tRNA-Ser"	9576..9647/locus_tag="VFTHMT_00030"/product="tRNA-Sec"	9701..9772 /locus_tag="VFTHMT_00031" /product="tRNA-Pro"	9924..14632 /locus_tag="VFTHMT_00048"/product="LSU rRNA"	12623..13972/locus_tag="VFTHMT_00007"/product="S3"	14637..14707 /locus_tag="VFTHMT_00032" /product="tRNA-Thr"	14713..14785/locus_tag="VFTHMT_00033" /product="tRNA-Glu"	14786..14856 /locus_tag="VFTHMT_00034"/product="tRNA-Met"	14987..15059 /locus_tag="VFTHMT_00035" /product="tRNA-Met"	15064..15146 /locus_tag="VFTHMT_00036" /product="tRNA-Leu"	15228..15299 /locus_tag="VFTHMT_00037" /product="tRNA-Ala"	15305..15377 /locus_tag="VFTHMT_00038" /product="tRNA-Phe"	15378..15450 /locus_tag="VFTHMT_00039"/product="tRNA-Lys"	15882..15964 /locus_tag="VFTHMT_00040" /product="tRNA-Leu"	16231..16303/locus_tag="VFTHMT_00041" /product="tRNA-Gln"	16591..16663 /locus_tag="VFTHMT_00042" /product="tRNA-His"	16792..16863 /locus_tag="VFTHMT_00043" /product="tRNA-Met"	16990..18657 /locus_tag="VFTHMT_00008"/product="NAD 2"	18658..19071 /locus_tag="VFTHMT_00009" /product="NAD 3"	19266..19490 /locus_tag="VFTHMT_00010" /product="ATP 9"	19665..22856/locus_tag="VFTHMT_00011" /product="COX II"	19845..21017/locus_tag="VFTHMT_00012" /product="LAGLIDADG"	21348..22100/locus_tag="VFTHMT_00013" /product="GIY-YIG"	22955..23025/locus_tag="VFTHMT_00044" /product="tRNA-Arg"	23141..23410 /locus_tag="VFTHMT_00014" /product="NAD 4L"	25751..26098 /locus_tag="VFTHMT_00016" /product="hypothetical protein"	26342..27511/locus_tag="VFTHMT_00017" /product="apocytochrome b"	27564..27637 /locus_tag="VFTHMT_00045" /product="tRNA-Cys"	28132..30995 /locus_tag="VFTHMT_00018" /product="COX I"	29650..30468 /locus_tag="VFTHMT_00019" /product="GIY-YIG"	31129..31199/locus_tag="VFTHMT_00046" /product="tRNA-Arg"	31638..32747 /locus_tag="VFTHMT_00020" /product="NAD 1"
	INTERGENIC REGIONS		170	130	214	187	114	408	54	174	5	4	44	0	100	122	471	127	8	53	151	0	4	5	0	30	4	81	5	0	431	266	287	128	126	0	194	174	0	0	98	115	2340	243	52	494	0	133	438
	INTRONS												join(5837..6053,7166..7764) 1112pb																									join(19665..19745,21069..21219,22339..22856) 1323 y 1119pb								join(28132..29197,30469..30995) 1271pb
NC_003388	T. reesei	42.13	1..1470/gene="ND4" /product="NAD 4"	1837..2739/locus_tag="HyjefMp02" /product="putative maturase"	3287..3439/gene="ATP8"/product="ATP 8"	3601..4380 /gene="ATP6" /product="ATP 6"	4858..6247 /locus_tag="HyjefMr19" /product="SSU rRNA"	6340..6423/locus_tag="HyjefMt22" /product="tRNA-Tyr"	6530..6603 /locus_tag="HyjefMt23" /product="tRNA-Asp"	6609..6692 /locus_tag="HyjefMt24" /product="tRNA-Ser"	6697..6768 /locus_tag="HyjefMt25" /product="tRNA-Asn"	6815..7624 /gene="COXIII" /product="COX III"	7742..7812 /locus_tag="HyjefMt26"/product="tRNA-Gly"	7964..8734 /gene="ND6" /product="NAD 6"	9110..9181 /locus_tag="HyjefMt27" /product="tRNA-Ile"	9209..9295/locus_tag="HyjefMt28"/product="tRNA-Ser"	9301..9372 /locus_tag="HyjefMt29"/product="tRNA-Trp"	9423..9494/locus_tag="HyjefMt30" /product="tRNA-Pro"	9721..14234 /locus_tag="HyjefMr20"/product="LSU rRNA"	12238..13662/locus_tag="HyjefMp07" /product="S5"	14328..14398 /locus_tag="HyjefMt31" /product="tRNA-Thr"	14402..14474 /locus_tag="HyjefMt32" /product="tRNA-Glu"	14475..14545 /locus_tag="HyjefMt33"/product="tRNA-Met"	14691..14763/locus_tag="HyjefMt34"/product="tRNA-Met"	14768..14850 /locus_tag="HyjefMt35"/product="tRNA-Leu"	14943..15014 /locus_tag="HyjefMt36" /product="tRNA-Ala"	15020..15092/locus_tag="HyjefMt37" /product="tRNA-Phe"	15093..15165/locus_tag="HyjefMt38"/product="tRNA-Lys"	15243..15326 /locus_tag="HyjefMt39" /product="tRNA-Leu"	16086..16158 /locus_tag="HyjefMt40" /product="tRNA-Gln"	16333..16405 /locus_tag="HyjefMt41" /product="tRNA-His"	16531..18315 /gene="ND2"/product="NAD 2"	18316..18729 /gene="ND3"/product="NAD 3"	18927..19130/gene="ATP9" /product="ATP 9"	19497..20198 /locus_tag="HyjefMp11" /product="putative maturase"	20435..21820/locus_tag="HyjefMp12"/product="putative maturase"	21830..23704 /gene="COXII" /product="COX II"	23826..23896/locus_tag="HyjefMt42"/product="tRNA-Arg"	24021..24320 /gene="ND4L" /product="NAD 4L"	24320..26398/gene="ND5" /product="NAD 5"	27380..30923 /gene="CYTB" /product="apocytochrome B"	31038..31111 /locus_tag="HyjefMt43"/product="tRNA-Cys"	31523..40232 /gene="COXI" /product="COX I"	33891..34580 /product="hypothetical protein"	40348..40418/locus_tag="HyjefMt44" /product="tRNA-Arg"	40831..41973 /gene="ND1" /product="NAD 1"
	INTERGENIC REGIONS		0	366	547	161	477	92	106	5	4	46	117	151	375	27	5	50	226	0	93	3	0	145	4	92	5	0	77	759	174	125	0	197	366	236	9	121	124	0	981	114	411	0	115	412	157	7475
	INTRONS																		join(9721..12160,13696..14234) 1535 bp																		join(21830..22960,23213..23704) 252 bp				join(27380..27775,29090..29196,30257..30923) 1314, 1060 bp		join(31523..32005,33276..33452,34663..34947,35984..36286,37513..37704,39765..40232) 1270, 1210, 1036, 1226, 2060 bp				9 introns= 10963 bp	26.02 %
MN564945	T. harzianum	27.632	85..155/ gene="trnR"/ product="tRNA-Arg"	628..897 /gene="nad4L"//product="NAD 4L"	897..2888 /gene="nad5" / product="NAD 5"	3254..4423 /gene="cob"/product="apocytochrome b"	4536..4607/gene="trnC"/product="tRNA-Cys"	5102..6688 /gene="cox1" /product="COX I"	6786..6856 /gene="trnR"/product="tRNA-Arg"	7194..8303 /gene="nad1"/product="NAD 1"	8565..9941 /gene="nad4"/product="NAD 4"	10430..10576 /gene="atp8"/product="ATP 8"	10695..11477 /gene="atp6"/product="ATP 6"	12055..13557 /gene="rns"/product="small subunit ribosomal RNA"	13598..13681 /gene="trnY"/product="tRNA-Tyr"	13775..13848 /gene="trnD"/product="tRNA-Asp"	13854..13937/gene="trnS"/product="tRNA-Ser"	13942..14013/gene="trnN"/product="tRNA-Asn"	14058..14867/gene="cox3"/product="COX III"	14930..15000 /gene="trnG" /product="tRNA-Gly"	15111..15863 /gene="nad6"/product="NAD 6"	16214..16285 /gene="trnI"/product="tRNA-Ile"	16306..16392 /gene="trnS"/product="tRNA-Ser"	16401..16472 /gene="trnW"/product="tRNA-Trp"	16526..16597/gene="trnP"/product="tRNA-Pro"	16743..21455/gene="rrnL"/product="LSU rRNA"	19425..20792 /gene="rps3"/product="S3"	19566..20792/gene="orf408"/product="hypothetical protein"	21460..21530 /gene="trnT"/product="tRNA-Thr"	21536..21608/gene="trnE"/product="tRNA-Glu"	21609..21679/gene="trnM"/product="tRNA-Met"	21834..21906/gene="trnM"/product="tRNA-Met"	21911..21993 /gene="trnL"/product="tRNA-Leu"	22079..22150 /gene="trnA" /product="tRNA-Ala"	22156..22228/gene="trnF"/product="tRNA-Phe"	22321..22393/gene="trnK"/product="tRNA-Lys"	22462..22545/gene="trnL"/product="tRNA-Leu"	22623..22695/gene="trnQ"/product="tRNA-Gln"	22814..22886/gene="trnH"/product="tRNA-His"	22983..23054 /gene="trnM"/product="tRNA-Met"	23140..24807 /gene="nad2"/product="NAD 2"	24808..25221/gene="nad3"/product="NAD 3"	25409..25603/gene="atp9"/product="ATP 9"	25793..26656/product="GIY-YIG"	26144..26656/gene="orf170"/product="hypothetical protein"	26883..27632/gene="cox2"/product="COX II"
	INTERGENIC REGIONS		84	472	0	365	112	494	97	337	261	488	118	577	40	93	5	4	44	65	110	350	20	8	53	145	0	0	4	5	0	154	4	85	5	92	68	77	118	96	85	0	187	189	0	226	0	5737
NC_052832	T. lixii	29.791	962..1177/gene="nad4"/product="NAD 4"	1255..1407/gene="atp8"/product="ATP 8"	1524..2306/gene="atp6"/product="ATP 6"	2528..3511/gene="orf327"/product="putative LAGLIDADG"	4170..4298 /gene="orf40"/product="hypothetical protein"	4225..5726/gene="rns"/product="SSU rRNA"	5767..5850/gene="trnY(gta)"/product="tRNA-Tyr"	5944..6017/gene="trnD(gtc)"/product="tRNA-Asp"	6023..6106 /gene="trnS(gct)"/product="tRNA-Ser"	6111..6182/gene="trnN(gtt)"/product="tRNA-Asp"	6227..7036/gene="cox3"/product="COX III"	7099..7169 /gene="trnG(tcc)"/product="tRNA-Gly"	7280..8032/gene="nad6"/product="NAD 6"	7950..8021 /gene="trnV(tac)" /product="tRNA-Val"	8383..8454/gene="trnI(gat)" /product="tRNA-Ile"	8475..8561/gene="trnS(tga)"/product="tRNA-Ser"	8570..8641/gene="trnW(tca)"/product="tRNA-Trp"	8695..8766/gene="trnP(tgg)"/product="tRNA-Pro"	9157..10804/gene="rnl"/product="LSU rRNA"	11575..12960/gene="rps3"/product="S3"	13628..13698/gene="trnT(tgt)"/product="tRNA-Thr"	13704..13776 /gene="trnE(ttc)" /product="tRNA-Glu"	13777..13847/gene="trnM(cat)"product="tRNA-Met"	14002..14074/gene="trnM(cat)"/product="tRNA-Met"	14110..14191/gene="trnL(taa)"product="tRNA-Leu"	14206..14898 /gene="orf230"/product="hypothetical protein"	15069..15140/gene="trnA(tgc)"/product="tRNA-Ala"	15146..15218/gene="trnF(gaa)"/product="tRNA-Phe"	15311..15383/gene="trnK(ttt)"/product="tRNA-Lys"	15452..15535/gene="trnL(tag)"/product="tRNA-Leu"	15613..15685/gene="trnQ(ttg)"/product="tRNA-Gln"	15803..15876 /gene="trnH(gtg)"/product="tRNA-His"	15973..16044/gene="trnM(cat)" /product="tRNA-Met"	16130..17797/gene="nad2"/product="NAD 2"	17798..18211/gene="nad3"/product="NAD 3"	18399..19704/gene="atp9"/product="ATP 9"	19873..20622/gene="cox2"/product="COX II"	20707..20777/gene="trnR(acg)"/product="tRNA-Arg"	21250..21519/gene="nad4L"/product="NAD 4L"	23876..25045/gene="cob"/product="apocytochrome b"	25158..25229/gene="trnC(gca)" /product="tRNA-Cys"	25718..27310/gene="cox1"/product="COX I"	27408..27478/gene="trnR(tct)"/product="tRNA-Arg"	27816..28925/gene="nad1"/product="NAD 1"
	INTERGENIC REGIONS		961	77	116	221	658	0	40	93	5	4	44	62	110	0	361	20	8	55	390	770	667	5	0	154	35	14	170	5	92	68	77	117	0	85	0	187	168	84	472	2356	82	488	97	337	866	10621
	INTRONES																					join(11575..11374,13009..13628/1634 bp IA																join(18399..18579,19661..19704) 1080 bp									2 introns= 2714 bp	9.11 %
NC_063562	T. simmonsii	28.668	880..1629/gene="cox2" /product="COX II"	1714..1784 /gene="trnR(cgt)"/product="tRNA-Arg"	2256..2525/gene="nad4l"/product="NAD 4L"	2525..4516 /gene="nad5"/product="NAD 5"	4889..5713/gene="cob"/product="apocytochrome b"	6783..6856/gene="trnC(tgc)"/product="tRNA-Cys"	7344..8936 /gene="cox1"/product="COX I"	9035..9105 /gene="trnR(aga)" /product="tRNA-Arg"	9448..10557/gene="nad1"/product="NAD 1"	10737..12194/gene="nad4"/product="NAD 4"	12274..12343 /gene="trnF" /product="tRNA-Phe"	12676..12822/gene="atp8" /product="ATP 8"	12941..13723 /gene="atp6"/product="ATP 6"	14613..16101 /product="SSU rRNA"	16153..16236 /gene="trnY(tac)" /product="tRNA-Tyr"	16330..16403 /gene="trnD(gac)" /product="tRNA-Asp"	16409..16492/gene="trnS1(agc)" /product="tRNA-Ser"	16497..16568 /gene="trnN(aac)"/product="tRNA-Asn"	16614..17423 /gene="cox3" /product="COX III"	17486..17556 /gene="trnG(gga)" /product="tRNA-Gly"	17667..18419 /gene="nad6" /product="NAD 6"	18337..18408 /gene="trnV(gta)" /product="tRNA-Val"	18818..18889/gene="trnI(atc)"/product="tRNA-Ile"	18910..18996/gene="trnS1(agc)" /product="tRNA-Ser"	19005..19076 /gene="trnW(tga)" /product="tRNA-Trp"	19130..19201 /gene="trnP(cca)" /product="tRNA-Pro"	19348..24056 /product="LSU rRNA"	22028..23395 /gene="rps3"/product="S3"	24061..24131 /gene="trnT(aca)"/product="tRNA-Thr"	24137..24209 /gene="trnE(gaa)" /product="tRNA-Glu"	24210..24280 /gene="trnM(atg)" /product="tRNA-Met"	24424..24496 /gene="trnM(atg)" /product="tRNA-Met"	24501..24583 /gene="trnL2(tta)" /product="tRNA-Leu"	24672..24743 /gene="trnA(gca)" /product="tRNA-Ala"	24749..24821 /gene="trnF(ttc)" /product="tRNA-Phe"	24914..24986 /gene="trnK(aaa)" /product="tRNA-Lys"	25222..25294 /gene="trnK(aaa)" /product="tRNA-Lys"	25392..25464 /gene="trnQ(caa)" /product="tRNA-Gln"	25477..25549 /gene="trnH(cac)" /product="tRNA-His"	25647..25718/gene="trnM(atg)" /product="tRNA-Met"	25804..27471 /gene="nad2" /product="NAD 2"	27472..27885/gene="nad3"/product="NAD 3"	28073..28267 /gene="atp9" /product="ATP 9"
	INTERGENIC REGIONS		879	84	471	0	372	1069	487	98	342	179	79	332	118	889	51	93	5	4	45	62	110	0	398	20	8	53	146	0	4	5	0	143	4	88	5	92	235	97	12	97	85	0	187	401	7849
CP071122	T. virens (anotated in this study)	31.08	30633..712/gene="nad1"/product="NAD 1"	878..2346/gene="nad4"/product="NAD 4"	2424..2576/gene="atp8" /product="ATP 8"	2703..3485/gene "atp6"/product= "ATP 6"	3948..5331/product= "SSU rRNA"	5426..5509/gene="trnY(tac)" /product="tRNA-Tyr"	5586..5659/gene="trnD(gac)" /product="tRNA-Asp"	5665..5748/gene="trnS1(agc)" /product="tRNA-Ser"	5753..5824/gene="trnN(aac)"/product="tRNA-Asn"	5869..6678 /gene="cox3" /product="COX III"	6741..6811/gene="trnG(gga)" /product="tRNA-Gly"	6916..7668/gene="nad6" /product="NAD 6"	7586..7657/gene="trnV(gta)" /product="tRNA-Val"	8102..8173/gene="trnI(atc)"/product="tRNA-Ile"	8200..8286/gene="trnS1(agc)" /product="tRNA-Ser"	8295..8366/gene="trnW(tga)" /product="tRNA-Trp"	8426..8497 /gene="trnP(cca)" /product="tRNA-Pro"	8763..13281/product= "LSU rRNA"	11294..12704/gene="rps5"/product="S5"	13375..13445/gene="trnT(aca)"/product="tRNA-Thr"	13451..13523/gene="trnE(gaa)" /product="tRNA-Glu"	13524..13594/gene="trnM(atg)" /product="tRNA-Met"	13738..13810/gene="trnM(atg)" /product="tRNA-Met"	13815..13897 /gene="trnL2(tta)" /product="tRNA-Leu"	13990..14061/gene="trnA(gca)" /product="tRNA-Ala"	14067..14139/gene="trnF(ttc)" /product="tRNA-Phe"	14140..14212/gene="trnK(aaa)" /product="tRNA-Lys"	14291..14374/gene="trnL(taa)"product="tRNA-Leu"	15071..15143/gene="trnK(aaa)" /product="tRNA-Lys"	15317..15389/gene="trnH(cac)" /product="tRNA-His"	15443..15514/gene="trnL(taa)"product="tRNA-Leu"	15499..17267/gene="nad2" /product="NAD 2"	17268..17681/gene="nad3" /product="NAD 3"	17862..18056/gene="atp9" /product="ATP 9"	19188..20139/gene="cox2" /product="COX II"	20224..20294/gene="trnR(acg)"/product="tRNA-Arg"	20388..20682/gene="nad4L" /product="NAD 4L"	20682..22727/gene="nad5" /product="NAD 5"	23615..25832/gene="cob"/product="apocytochrome b"	25947..26020/gene="trnC(gca)" /product="tRNA-Cys"	26508..30166/gene="cox1" /product="COX I"	30265..30335/gene="trnR(acg)"/product="tRNA-Arg"
	INTERGENIC REGIONS		-446	165	77	126	462	94	76	5	4	44	62	104	0	433	26	8	59	265	0	93	5	0	143	4	92	5	0	78	696	173	53	0		180	1131	84	93	0	887	114	487	98	5980
	INTRONS																			join(8763..11216,12737..13281) 1520 bp																					join(23615..24010,24637..24692,25264..25832) 626 y 574 bp				3 introns= 2720 bp	8.75 %
MW525445	T. cornu-damae	94.608	1..1521 /gene="rns"/product="SSU rRNA"	3071..3156 /gene="trnY-GUA" /product="tRNA-Tyr"	3237..3310 /gene="trnD-GUC" /product="tRNA-Asp"	4977..5048 /gene="trnN-GUU" /product="tRNA-Asn"	5091..8774 /gene="cox3"/product="COX III"	<5736..6740 /gene="orf330" /product="hypothetical protein"	7372..8355 /gene="orf327" /product="hypothetical protein"	8868..8938 /gene="trnG-UCC" /product="tRNA-Gly"	9137..9898 /gene="nad6" /product="NAD 6"	10351..10422 /gene="trnI-GAU" /product="tRNA-Ile"	10454..10540 /gene="trnS-UGA" /product="tRNA-Ser"	10549..10620 /gene="trnW-UCA"/product="tRNA-Trp"	12619..13374 /gene="orf342" /product="hypothetical protein"	13420..13492 /gene="trnP-UGG" /product="tRNA-Pro"	13779..23175 /gene="rnl" /product="LSU rRNA"	15286..16170 /gene="iorf315"/product="hypothetical protein"	17193..17954 /gene="orf342"/product="hypothetical protein"	23982..25409 /gene="rps3"/product="S3"	29427..29499 /gene="trnT-UGU" /product="tRNA-Thr"	31392..31464 /gene="trnE-UUC" /product="tRNA-Glu"	31465..31535 /gene="trnM-CAU" /product="tRNA-Met"	31686..31768 /gene="trnM-CAU"/product="tRNA-Met"	33972..34044 /gene="trnM-CAU" /product="tRNA-Met"	34132..34213 /gene="trnL-UAA" /product="tRNA-Leu"	35308..35379 /gene="trnA-UGC" /product="tRNA-Ala"	35728..36474 /gene="orf240" /product="hypothetical protein"	36475..36547 /gene="trnF-GAA" /product="tRNA-Phe"	36665..36737 /gene="trnK-UUU" /product="tRNA-Lys"	36926..37008 /gene="trnL-UAG" /product="tRNA-Leu"	37415..37488/gene="trnQ-UUG"/product="tRNA-Gln"	37615..37687 /gene="trnH-GUG" /product="tRNA-His"	37936..38007/gene="trnM-CAU" /product="tRNA-Met"	38051..43849 /gene="nad2"/product="NAD 2"	38553..39710 /gene="iorf425"/product="hypothetical protein"	<40197..41465 /gene="iorf307" /product="hypothetical protein"	42029..43267 /gene="iorf416" /product="hypothetical protein"	43850..44275 /gene="nad3" /product="NAD 3"	45556..45750 /gene="atp9" /product="ATP 9"	46102..46806 /gene="orf116" /product="hypothetical protein"	47039..56384/gene="cox2" /product="COX II"	48737..49489 /gene="orf102" /product="hypothetical protein"	54760..56118 /gene="iorf455" /product="hypothetical protein"	56626..56696 /gene="trnR-ACG" /product="tRNA-Arg"	59860..61554 /gene="nad4L" /product="NAD 4L"	61554..65490 /gene="nad5" ) /product="NAD 5"	65873..66223 /gene="orf115" /product="hypothetical protein"	66434..73696/gene="cob" /product="apocytochrome b"
	INTERGENIC REGIONS		0	1549	80	1666	42	0	0	93	198	452	31	8	0	45	286	0	0	806	4017	1892	0	150	2203	87	94	348	0	189	188	406	126	248	43	0	0	0	0	1280	351	232	0	0	241	3163	0	382	210
	INTRONES						join(5091..5730,8605..8774) 2874 bp										join(13779..14301,16411..16671,18124..18699,20381..20777, 23007..23175) 2109, 1452, 1681, 2229 bp																		join(38051..38428,39810..40196,41570..41995,43373..43849) 1381, 1373, 1377 bp							join(47039..47119,48458..48604,49724..49852,54019..54307, 56281..56384) 1338, 1119, 4166, 1973 bp				join(59860..60098,61524..61554) 1425 bp	join(61554..61802,63640..65490) 1837 bp		join(66434..66634,69595..69897,70950..71268,73350..73696) 2960, 1052, 2081 bp
NC_065768	T. afroharzianum	29.517	85..155 /gene="trnR" /product="tRNA-Arg"	489..758 /gene="nad4L" /product="NAD 4L"	758..2749/gene="nad5" /product="NAD 5"	3142..4311 /gene="cob"/product="apocytochrome b"	4424..4495 /gene="trnC" /product="tRNA-Cys"	4983..7820 /gene="cox1" /product="COX I"	7919..7989/gene="trnR" /product="tRNA-Arg"	8333..9442 /gene="nad1" /product="NAD 1"	9619..11073/gene="nad4" /product="NAD 4"	11554..11706 /gene="atp8" /product="ATP 8"	11825..12607 /gene="atp6" /product="ATP 6"	13189..14690/gene="rrnS /product="SSU rRNA"	14731..14814/gene="trnY" /product="tRNA-Tyr"	14908..14981/gene="trnD"/product="tRNA-Asp"	14987..15070 /gene="trnS" /product="tRNA-Ser"	15075..15146 /gene="trnN" /product="tRNA-Asn"	15192..16001 /gene="cox3" /product="COX III"	16064..16134/gene="trnG" /product="tRNA-Gly"	16244..16996/gene="nad6" /product="NAD 6"	17057..17128/gene="trnW" /product="tRNA-Trp"	17182..17253 /gene="trnP" /product="tRNA-Pro"	17601..23022/gene="rrnL" /product="LSU rRNA"	18995..19609 /product="LAGLIDADG"	20968..22350 /gene="rps3"/product="S3"	23027..23097 /gene="trnT" /product="tRNA-Thr"	23103..23175/gene="trnE" /product="tRNA-Glu"	23176..23251/gene="trnM" /product="tRNA-Met"	23392..23464/gene="trnM"/product="tRNA-Met"	23469..23551/gene="trnL" /product="tRNA-Leu"	23642..23713 /gene="trnA"/product="tRNA-Ala"	23719..23791/gene="trnF" /product="tRNA-Phe"	23884..23956/gene="trnK" /product="tRNA-Lys"	24030..24113 /gene="trnL"/product="tRNA-Leu"	24188..24260 /gene="trnQ" /product="tRNA-Gln"	24591..24664 /gene="trnH" /product="tRNA-His"	24762..24833 /gene="trnM" /product="tRNA-Met"	24919..26586/gene="nad2" /product="NAD 2"	26587..27000 /gene="nad3"/product="NAD 3"	27188..27412 /gene="atp9" /product="ATP 9"	27513..28175 /locus_tag="NYH50_mgp03" /product="LAGLIDADG"	28370..28816 /gene="orf148" /product="hypothetical protein"	28852..29517/gene="cox2"/product="COX II"
	INTERGENIC REGIONS		84	333	0	392	112	487	98	343	176	480	118	581	40	93	5	4	45	62	109	60	53	347	0	0	4	5	0	137	4	90	5	92	73	74	330	97	85	0	187	100	194	35	0	5534
	INTRONES							join(4983..5200,6446..7820) 1245 bp																join(17601..18992,19888..20767,22408..23022), 894 y 1640 bp																		join(27513..27634,27857..28175) 221 bp			4 introns= 4000 bp	13.55 %
OW971927	T. pseudokoningii (anotated in this study)	45.112	1724..1876/gene="atp8" /product="ATP 8"	2029..3072/gene="atp6" /product="ATP 6"	3527..4914/gene="rrnS /product="SSU rRNA"	5009..5092/gene="trnY" /product="tRNA-Tyr"	5210..5283/gene="trnD"/product="tRNA-Asp"	5289..5372 /gene="trnS" /product="tRNA-Ser"	5377..5448 /gene="trnN" /product="tRNA-Asn"	5526..6335 /gene="cox3" /product="COX III"	6432..6502/gene="trnG" /product="tRNA-Gly"	6647..8471/gene="nad6" /product="NAD 6"	8389..8460/gene tRNA-val	8847..8918/gene="trnI-GAU" /product="tRNA-Ile"	8946..9032/gene="trnS" /product="tRNA-Ser"	9038..9109/gene="trnW" /product="tRNA-Trp"	9160..9231/gene="trnP" /product="tRNA-Pro"	9480..14022/gene="rrnL" /product="LSU rRNA"	14116..14186 /gene="trnT" /product="tRNA-Thr"	14190..14262/gene="trnE" /product="tRNA-Glu"	14263..14333/gene="trnM" /product="tRNA-Met"	14480..14552/gene="trnM" /product="tRNA-Met"	14557..14639/gene="trnL" /product="tRNA-Leu"	14756..14827/gene="trnA"/product="tRNA-Ala"	14833..14905/gene="trnF" /product="tRNA-Phe"	14906..14978/gene="trnK" /product="tRNA-Lys"	15056..15139/gene="trnL" /product="tRNA-Leu"	16933..17005/gene="trnQ" /product="tRNA-Gln"	17170..17242/gene="trnH" /product="tRNA-His"	17361..19143/gene="nad2" /product="NAD 2"	17368..17439/gene="trnM" /product="tRNA-Met"	19144..19557 /gene="nad3"/product="NAD 3"	19721..19924/gene="atp9" /product="ATP 9"	23009..25488/gene="cox2"/product="COX II"	25639..25716/gene="trnR" /product="tRNA-Arg"	25865..26245/gene="nad4L" /product="NAD 4L"	26245..28353/gene="nad5" /product="NAD 5"	29252..32688/gene="cob"/product="apocytochrome b"	33239..41666/gene="cox1"/product="COX I"	41781..41851/gene="trnR" /product="tRNA-Arg"	42256..43398/gene="nad1" /product="NAD 1"	43559..45028/gene="nad4" /product="NAD 4"
	INTERGENIC REGIONS		1723	152	454	94	117	5	4	77	96	144	0	375	27	5	50	248	93	3	0	146	4	116	5	0	77	1793	164	118	0	0	163	3084	150	148	0	898	550	114	404	160	84	11845
	INTRONS																	join(9480..11943,13484..14022) 1539 bp																join(23009..24492,24884..25488) 391 bp				join(29252..29647,30913..31019,32080..32688) 1265 y 1060 bp	join(33239..33669,34862..35038,35113..36383,37420..37722,38949..39140,41199..41666) 39141..41198, 1192 y 74 y 1226 y 2058 bp				8 INTRONS= 8805 bp	19.52 %
MT816499	T. koningiopsis	27.56	68..1660/gene="cox1" /product="COX I"	1793..1863 /gene="trnR"/product="tRNA-Arg"	2238..3395/gene="nad1" /product="NAD 1"	3537..4994 /gene="nad4 /product="NAD 4"	5125..5195 /gene="trnF" /product="tRNA-Phe"	5434..5580 /gene="atp8" /product="ATP 8"	5764..6546 /gene="atp6" /product="ATP 6"	6899..8401/gene="rns"/product="SSU rRNA"	8445..8528 /gene="trnY" /product="tRNA-Tyr"	8615..8688/gene="trnD" /product="tRNA-Asp"	8694..8777 /gene="trnS" /product="tRNA-Ser"	8782..8853 /gene="trnN" /product="tRNA-Asn"	8900..9983/gene="cox3" /product="COX III"	10037..10107 /gene="trnG" /product="tRNA-Gly"	10228..10980 /gene="nad6" /product="NAD 6"	10898..10969 /gene="trnV" /product="tRNA-Val"	11130..11201/gene="trnI" /product="tRNA-Ile"	11277..11363/gene="trnS" /product="tRNA-Ser"	11372..11443 /gene="trnW" /product="tRNA-Trp"	11497..11568 /gene="trnP" /product="tRNA-Pro"	11758..16459 /gene="rnl" /product="LSU rRNA"	14393..15793 /gene="rps3" /product="S3"	16467..16537 /gene="trnT" /product="tRNA-Thr"	16543..16615 /gene="trnE" /product="tRNA-Glu"	16616..16686 /gene="trnM" /product="tRNA-Met"	16826..16898/gene="trnM" /product="tRNA-Met"	16903..16985 /gene="trnL" /product="tRNA-Leu"	17067..17138 /gene="trnA"/product="tRNA-Ala"	17144..17216 /gene="trnF" /product="tRNA-Phe"	17217..17289 /gene="trnK" /product="tRNA-Lys"	17686..17768 /gene="trnL" /product="tRNA-Leu"	18066..18138 /gene="trnQ" /product="tRNA-Gln"	18323..18396 /gene="trnH" /product="tRNA-His"	18565..18636 /gene="trnM" /product="tRNA-Met"	18761..20428/gene="nad2" /product="NAD 2"	20429..20842 /gene="nad3" /product="NAD 3"	21038..21262 /gene="atp9"/product="ATP 9"	21428..22177 /gene="cox2" /product="COX II"	22276..22346 /gene="trnR" /product="tRNA-Arg"	22485..22754 /gene="nad4L" /product="NAD 4L"	22854..24920 /gene="nad5" /product="NAD 5"	25811..26980 /gene="cob" /product="apocytochrome b"	27033..27106/gene="trnC" /product="tRNA-Cys"
	INTERGENIC REGIONS		67	132	374	141	130	238	183	352	43	86	5	4	46	53	120	0	160	75	8	53	189	0	7	5	0	139	4	81	5	0	396	297	184	168	124	0	195	165	98	138	99	890	52	454	5960
	INTRONS														join(8900..9118,9393..9983) 274 bp								join(11758..14144,15895..15793) 1750 bp																							2 introns= 2024 bp	7.34 %
[truncated: 16 more columns]
